# Supplementary material for: Developing and Validating a Global Governance Framework for Health: A Delphi Consensus Study
Source: Int J Environ Res Public Health. 2026 Jan 22;23(1):138. doi: 10.3390/ijerph23010138 (PMC12840802; doi:10.3390/ijerph23010138)
Supplement: Supplementary file 1 [file ijerph-23-00138-s001.zip]

Archive with 5 entries (5 files):
- File S1 - Delphi Survey Statements Table.pdf
- File S2 - Table Comparing WHO Pandemic Agreement Articles Gaps vs. Delphi Statements .pdf
- File S3 - Updated Delphi Statements Table for Goals 1 & 7.pdf
- File S4 - Summary Statistical Tables.pdf
- File S5 - Table of Expert Consensus Ratings Across Goals.pdf
